# Supplementary material for: Linking shox/shox2 deficiency with fgfr3 gain-of-function and natriuretic peptides
Source: Front Endocrinol (Lausanne). 2026 Apr 17;17:1803846. doi: 10.3389/fendo.2026.1803846 (PMC13132733; doi:10.3389/fendo.2026.1803846)
Supplement: Supplementary file 3 [file Table2.xlsx]

## Sheet: Tabelle1
Suppl. Table 2: Normalized nCounter expression datasets given in counts.
shox-MO 55hpf
	Control MO Fins	Control MO Fins	Control MO Fins	Control MO Fins	Shox MO Fins	Shox MO Fins	Shox MO Fins	Shox MO Fins	Control MO Heart	Control MO Heart	Control MO Heart	Control MO Heart	Control MO Heart	Shox MO Heart	Shox MO Heart	Shox MO Heart	Shox MO Heart	Control MO Head	Control MO Head	Control MO Head	Control MO Head	Shox MO Head	Shox MO Head	Shox MO Head	Shox MO Head	Control MO whole Embryo	Control MO whole Embryo	Control MO whole Embryo	Control MO whole Embryo	Control MO whole Embryo	Control MO whole Embryo	Shox MO whole Embryo	Shox MO whole Embryo	Shox MO whole Embryo	Shox MO whole Embryo	Shox MO whole Embryo	Shox MO whole Embryo
shox	459	664	595		306	228	340		173	654	569	618	490	146	232	132	195	728	983	1182	1176	164	311	566	1041	314	622	359	1046	1120	297	155	160	222	391	302	86
	Control MO Fins	Control MO Fins	Control MO Fins	Control MO Fins	Shox MO Fins	Shox MO Fins	Shox MO Fins	Shox MO Fins	Control MO Heart	Control MO Heart	Control MO Heart	Control MO Heart	Control MO Heart	Shox MO Heart	Shox MO Heart	Shox MO Heart	Shox MO Heart	Control MO Head	Control MO Head	Control MO Head	Control MO Head	Shox MO Head	Shox MO Head	Shox MO Head	Shox MO Head	Control MO whole Embryo	Control MO whole Embryo	Control MO whole Embryo	Control MO whole Embryo	Control MO whole Embryo	Control MO whole Embryo	Shox MO whole Embryo	Shox MO whole Embryo	Shox MO whole Embryo	Shox MO whole Embryo	Shox MO whole Embryo	Shox MO whole Embryo
shox2	527	621	574		253	220	244		174	834	366	412	360	140	559	479	279	567	605	729	867	129	224	351	628	395	644	344	691	766	380	221	255	251	286	235	167
	Control MO Fins	Control MO Fins	Control MO Fins	Control MO Fins	Shox MO Fins	Shox MO Fins	Shox MO Fins	Shox MO Fins	Control MO Heart	Control MO Heart	Control MO Heart	Control MO Heart	Control MO Heart	Shox MO Heart	Shox MO Heart	Shox MO Heart	Shox MO Heart	Control MO Head	Control MO Head	Control MO Head	Control MO Head	Shox MO Head	Shox MO Head	Shox MO Head	Shox MO Head	Control MO whole Embryo	Control MO whole Embryo	Control MO whole Embryo	Control MO whole Embryo	Control MO whole Embryo	Control MO whole Embryo	Shox MO whole Embryo	Shox MO whole Embryo	Shox MO whole Embryo	Shox MO whole Embryo	Shox MO whole Embryo	Shox MO whole Embryo
nppa	803	608	467		848	1026	846		14849	25272	12965	9764	10438	12253	40515	85473	62756	209	251	121	99	400	250	148	399	377	858	318	682	841	414	1274	1720	771	1045	728	876
nppb	258	297	158		252	225	250		3727	13178*	1815	1567	1662	2763	13231	15214	12350	59	106	13	79	97	83	69	397*	81	265	65	276	310	78	359	416	174	374	268	228
nppc	177	185	140		98	73	110		52	38	30	56	45	35	52	60	93	51	55	42	85	40	65	54	392*	1	1	1	114	178	1	9	20	20	59	12	1
	Control MO Fins	Control MO Fins	Control MO Fins	Control MO Fins	Shox MO Fins	Shox MO Fins	Shox MO Fins	Shox MO Fins	Control MO Heart	Control MO Heart	Control MO Heart	Control MO Heart	Control MO Heart	Shox MO Heart	Shox MO Heart	Shox MO Heart	Shox MO Heart	Control MO Head	Control MO Head	Control MO Head	Control MO Head	Shox MO Head	Shox MO Head	Shox MO Head	Shox MO Head	Control MO whole Embryo	Control MO whole Embryo	Control MO whole Embryo	Control MO whole Embryo	Control MO whole Embryo	Control MO whole Embryo	Shox MO whole Embryo	Shox MO whole Embryo	Shox MO whole Embryo	Shox MO whole Embryo	Shox MO whole Embryo	Shox MO whole Embryo
fgfr3	1283	1103	1113		1096	1164	1312		516	329	416	611	414	475	772	581	404	1025	1143	1272	1281	738	1063	987	1441	774	957	1008	1944	2121	967	1630	1118	1778	1815	1742	1526
shox2-MO 55hpf
	Control MO Fins	Control MO Fins	Control MO Fins	Control MO Fins	Shox2 MO Fins	Shox2 MO Fins	Shox2 MO Fins	Shox2 MO Fins	Control MO Heart	Control MO Heart	Control MO Heart	Control MO Heart	Control MO Heart	Shox2 MO Heart	Shox2 MO Heart	Shox2 MO Heart	Shox2 MO Heart	Control MO Head	Control MO Head	Control MO Head	Control MO Head	Shox2 MO Head	Shox2 MO Head	Shox2 MO Head	Shox2 MO Head	Control MO whole Embryo	Control MO whole Embryo	Control MO whole Embryo	Control MO whole Embryo	Control MO whole Embryo	Control MO whole Embryo	Shox2 MO whole Embryo	Shox2 MO whole Embryo	Shox2 MO whole Embryo	Shox2 MO whole Embryo	Shox2 MO whole Embryo	Shox2 MO whole Embryo
shox	319,37	316,74	253,34	409,52	183,98	154,67	226,36		173	654	569	618	490	163	105*	173	172	728	983	1182	1176	558	519	790	647	368174	369710	163597	445125	502681	547507	96065	99215	103177	106454	267311	274393
	Control MO Fins	Control MO Fins	Control MO Fins	Control MO Fins	Shox2 MO Fins	Shox2 MO Fins	Shox2 MO Fins	Shox2 MO Fins	Control MO Heart	Control MO Heart	Control MO Heart	Control MO Heart	Control MO Heart	Shox2 MO Heart	Shox2 MO Heart	Shox2 MO Heart	Shox2 MO Heart	Control MO Head	Control MO Head	Control MO Head	Control MO Head	Shox2 MO Head	Shox2 MO Head	Shox2 MO Head	Shox2 MO Head	Control MO whole Embryo	Control MO whole Embryo	Control MO whole Embryo	Control MO whole Embryo	Control MO whole Embryo	Control MO whole Embryo	Shox2 MO whole Embryo	Shox2 MO whole Embryo	Shox2 MO whole Embryo	Shox2 MO whole Embryo	Shox2 MO whole Embryo	Shox2 MO whole Embryo
shox2	411,76	326,45	313,54	455,25	39,71	34,92	95,02		174	834	366	412	360	47	75	143	132	567	605	729	867	290	137	246	244	271048	326675	445707	301884	436515	506735	33781	64253	33444	25919	85334	80984
	Control MO Fins	Control MO Fins	Control MO Fins	Control MO Fins	Shox2 MO Fins	Shox2 MO Fins	Shox2 MO Fins	Shox2 MO Fins	Control MO Heart	Control MO Heart	Control MO Heart	Control MO Heart	Control MO Heart	Shox2 MO Heart	Shox2 MO Heart	Shox2 MO Heart	Shox2 MO Heart	Control MO Head	Control MO Head	Control MO Head	Control MO Head	Shox2 MO Head	Shox2 MO Head	Shox2 MO Head	Shox2 MO Head	Control MO whole Embryo	Control MO whole Embryo	Control MO whole Embryo	Control MO whole Embryo	Control MO whole Embryo	Control MO whole Embryo	Shox2 MO whole Embryo	Shox2 MO whole Embryo	Shox2 MO whole Embryo	Shox2 MO whole Embryo	Shox2 MO whole Embryo	Shox2 MO whole Embryo
nppa	245,23	50,97	185,07	190,03	252,07	281,39	353,51		14849	25272	12965	9764	10438	56551	16765	35112	26831	209	251	121	99	263	337	272	271	452880	377017	305262	290665	178893	137196	452880	377017	305262	290665	178893	137196
nppb	74,14	31,55	48,51	55,89	107,80	106,77	166,28		3727	13178*	1815	1567	1662	15588	4615	10170	8757	59	106	13	79	97	115	145	140	75668	108566	72137	64689	66166	69895	144626	115278	115274	171252	166555	135291
nppc	92,39	57,04	65,58	34,55	60,79	44,90	53,10		52	38	30	56	45	73	42	57	52	51	55	42	85	80	41	134	82	3388	138886	1288	36965	1000	1165	35893	85986	32020	65724	1028	1000
	Control MO Fins	Control MO Fins	Control MO Fins	Control MO Fins	Shox2 MO Fins	Shox2 MO Fins	Shox2 MO Fins	Shox2 MO Fins	Control MO Heart	Control MO Heart	Control MO Heart	Control MO Heart	Control MO Heart	Shox2 MO Heart	Shox2 MO Heart	Shox2 MO Heart	Shox2 MO Heart	Control MO Head	Control MO Head	Control MO Head	Control MO Head	Shox2 MO Head	Shox2 MO Head	Shox2 MO Head	Shox2 MO Head	Control MO whole Embryo	Control MO whole Embryo	Control MO whole Embryo	Control MO whole Embryo	Control MO whole Embryo	Control MO whole Embryo	Shox2 MO whole Embryo	Shox2 MO whole Embryo	Shox2 MO whole Embryo	Shox2 MO whole Embryo	Shox2 MO whole Embryo	Shox2 MO whole Embryo
fgfr3	991,2	946,6	962,2	880,0	1152,53	1099,62	1271,53		516	329	416	611	414	220	455	676	303	1025	1143	1272	1281	1344	1225	1507	1463	826697	889064	423808	976502	1042122	998327	1334,36	1532,63	1309,99	1337,61	1265,62	1397,69
shox/shox2-MO 55hpf
	Control MO Fins	Control MO Fins	Control MO Fins	Control MO Fins	Shox/Shox2 MO Fins	Shox/Shox2 MO Fins	Shox/Shox2 MO Fins	Shox/Shox2 MO Fins	Control MO Heart	Control MO Heart	Control MO Heart	Control MO Heart	Control MO Heart	Shox/Shox2 MO Heart	Shox/Shox2 MO Heart	Shox/Shox2 MO Heart	Shox/Shox2 MO Heart	Control MO Head	Control MO Head	Control MO Head	Control MO Head	Shox/Shox2 MO Head	Shox/Shox2 MO Head	Shox/Shox2 MO Head	Shox/Shox2 MO Head	Control MO whole Embryo	Control MO whole Embryo	Control MO whole Embryo	Control MO whole Embryo	Control MO whole Embryo	Control MO whole Embryo	Shox/Shox2 MO whole Embryo	Shox/Shox2 MO whole Embryo	Shox/Shox2 MO whole Embryo	Shox/Shox2 MO whole Embryo	Shox/Shox2 MO whole Embryo	Shox/Shox2 MO whole Embryo
shox	282,17	485,97	195,33	198,34	210,51	211,63		135,36	173	654	569	618	490	185	543	91		728	983	1182	1176	411	263	671	458	582071	685734	679379	566651	680342	672347	211063	370815	404495	207841	187716	285401
	Control MO Fins	Control MO Fins	Control MO Fins	Control MO Fins	Shox/Shox2 MO Fins	Shox/Shox2 MO Fins	Shox/Shox2 MO Fins	Shox/Shox2 MO Fins	Control MO Heart	Control MO Heart	Control MO Heart	Control MO Heart	Control MO Heart	Shox/Shox2 MO Heart	Shox/Shox2 MO Heart	Shox/Shox2 MO Heart	Shox/Shox2 MO Heart	Control MO Head	Control MO Head	Control MO Head	Control MO Head	Shox/Shox2 MO Head	Shox/Shox2 MO Head	Shox/Shox2 MO Head	Shox/Shox2 MO Head	Control MO whole Embryo	Control MO whole Embryo	Control MO whole Embryo	Control MO whole Embryo	Control MO whole Embryo	Control MO whole Embryo	Shox/Shox2 MO whole Embryo	Shox/Shox2 MO whole Embryo	Shox/Shox2 MO whole Embryo	Shox/Shox2 MO whole Embryo	Shox/Shox2 MO whole Embryo	Shox/Shox2 MO whole Embryo
shox2	475,81	372,16	301,42	290,55	84,74	61,92		25,75	174	834	366	412	360	106	255	115		567	605	729	867	150	92	136	223	468891	569124	512069	539210	707616	610674	95146	126300	117182	59970	72961	70021
	Control MO Fins	Control MO Fins	Control MO Fins	Control MO Fins	Shox/Shox2 MO Fins	Shox/Shox2 MO Fins	Shox/Shox2 MO Fins	Shox/Shox2 MO Fins	Control MO Heart	Control MO Heart	Control MO Heart	Control MO Heart	Control MO Heart	Shox/Shox2 MO Heart	Shox/Shox2 MO Heart	Shox/Shox2 MO Heart	Shox/Shox2 MO Heart	Control MO Head	Control MO Head	Control MO Head	Control MO Head	Shox/Shox2 MO Head	Shox/Shox2 MO Head	Shox/Shox2 MO Head	Shox/Shox2 MO Head	Control MO whole Embryo	Control MO whole Embryo	Control MO whole Embryo	Control MO whole Embryo	Control MO whole Embryo	Control MO whole Embryo	Shox/Shox2 MO whole Embryo	Shox/Shox2 MO whole Embryo	Shox/Shox2 MO whole Embryo	Shox/Shox2 MO whole Embryo	Shox/Shox2 MO whole Embryo	Shox/Shox2 MO whole Embryo
nppa	235,14	174,13	116,19	146,14	211,40	375,20		200,83	14849	25272	12965	9764	10438	27858	16724	26696		209	251	121	99	341	147	375	191	129349	196670	140692	207177	218194	102787	301519	289984	360227	314637	298929	237539
nppb	65,01	40,97	33,68	41,76	105,26	148,79		78,72	3727		1815	1567	1662	6583	5507	6489		59	106	13	79	122	34	121	80	78356	208853	78585	100159	127280	83439	207043	198038	233496	128155	150881	145360
nppc	84,37	67,15	89,25	67,85	49,06	53,60		43,40	52	38	30	56	45	48	36	66		51	55	42	85	54	30	69	105	1244	34809	1267	1372	1515	1209	32832	46478	51213	13144	1417	1000
	Control MO Fins	Control MO Fins	Control MO Fins	Control MO Fins	Shox/Shox2 MO Fins	Shox/Shox2 MO Fins	Shox/Shox2 MO Fins	Shox/Shox2 MO Fins	Control MO Heart	Control MO Heart	Control MO Heart	Control MO Heart	Control MO Heart	Shox/Shox2 MO Heart	Shox/Shox2 MO Heart	Shox/Shox2 MO Heart	Shox/Shox2 MO Heart	Control MO Head	Control MO Head	Control MO Head	Control MO Head	Shox/Shox2 MO Head	Shox/Shox2 MO Head	Shox/Shox2 MO Head	Shox/Shox2 MO Head	Control MO whole Embryo	Control MO whole Embryo	Control MO whole Embryo	Control MO whole Embryo	Control MO whole Embryo	Control MO whole Embryo	Shox/Shox2 MO whole Embryo	Shox/Shox2 MO whole Embryo	Shox/Shox2 MO whole Embryo	Shox/Shox2 MO whole Embryo	Shox/Shox2 MO whole Embryo	Shox/Shox2 MO whole Embryo
fgfr3	1091,33	1009,50	1067,58	909,93	1253,26	1444,42		1148,36	516	329	416	611	414	495	1104	805		1025	1143	1272	1281	1204	1215	1395	1180	1289,76	1406,28	1462,69	1334,99	1501,60	1411,20	1501565	1570156	1623190	1427779	1522978	1626431
shox-MO shox2-MO CNP 72hpf
	ctrl	ctrl	ctrl+cnp	ctrl+cnp	shox MO	shox MO	shox MO+cnp	shox MO+cnp	shox2 MO	shox2 MO	shox2 MO+cnp	shox2 MO+cnp
fgfr3	84,97	116,11	133,42	94,56	77,99	103,60	99,75	88,43	159,88	209,27	131,12	89,60
nppa	54,19	52,25	63,74	41,55	29,13	86,01	44,15	46,17	108,78	95,91	59,88	29,87
nppb	40,14	60,96	54,39	34,38	25,37	77,21	17,44	28,17	95,60	111,17	40,27	21,16
nppc	31,45	30,48	71,39	41,55	16,91	59,62	23,98	22,70	59,34	87,19	40,27	9,96
shox2/fgfr3-MO 72hpf
	fgfr3 MO WT	fgfr3 MO PT1	fgfr3 MO PT2	shox2 MO WT	shox2 MO PT1	shox2 MO PT2	shox2-fgfr3 MO WT	shox2-fgfr3 MO PT1	shox2-fgfr3 MO PT2
shox2	403,26			307,96	153,62	16,42	274,14	104,02	169,71
	444,91			311,44	151,00		368,37	150,60	123,40
				315,04	115,64		318,62	102,20
